# Supplementary material for: Biologic Therapy and Surgical Management in Crohn’s Disease: Postoperative Outcomes and Biologic Management Patterns in a Retrospective Cohort Study
Source: Medicina (Kaunas). 2026 May 8;62(5):917. doi: 10.3390/medicina62050917 (PMC13209127; doi:10.3390/medicina62050917)
Supplement: Supplementary file 1 [file medicina-62-00917-s001.zip]

Archive with 1 entries (1 files):
- medicina-4263266-supplementary.pdf
